# Supplementary material for: ﻿A new loach species of the genus Oreonectes (Teleostei, Cypriniformes, Nemacheilidae) from Guangxi, China
Source: Zookeys. 2024 Mar 28;1196:285–301. doi: 10.3897/zookeys.1196.109810 (PMC10995607; doi:10.3897/zookeys.1196.109810)
Supplement: XML Treatment for Oreonectes andongensis [file zookeys.1196.109810-treatment1.xml]

<!DOCTYPE tp:taxon-treatment
  PUBLIC "-//TaxonX//DTD Taxonomic Treatment Publishing DTD v0 20100105//EN" "tax-treatment-NSO.dtd">
<tp:taxon-treatment xmlns:tp="http://www.plazi.org/taxpub"><tp:treatment-meta><kwd-group><label>Taxon classification</label><kwd>
                <named-content content-type="kingdom">Animalia</named-content>
              </kwd><kwd>
                <named-content content-type="order">Cypriniformes</named-content>
              </kwd><kwd>
                <named-content content-type="family">Nemacheilidae</named-content>
              </kwd></kwd-group><mixed-citation publication-type="journal"><person-group><name><surname>Luo</surname><given-names>Xue-Ming</given-names></name><name><surname>Yang</surname><given-names>Rui-Gang</given-names></name><name><surname>Du</surname><given-names>Li-Na</given-names></name><name><surname>Luo</surname><given-names>Fu-Guang</given-names></name></person-group><article-title>﻿A new loach species of the genus <italic><tp:taxon-name><tp:taxon-name-part taxon-name-part-type="genus" reg="Oreonectes">Oreonectes</tp:taxon-name-part></tp:taxon-name></italic> (<tp:taxon-name><tp:taxon-name-part taxon-name-part-type="subclass">Teleostei</tp:taxon-name-part></tp:taxon-name>, <tp:taxon-name><tp:taxon-name-part taxon-name-part-type="order">Cypriniformes</tp:taxon-name-part></tp:taxon-name>, <tp:taxon-name><tp:taxon-name-part taxon-name-part-type="family">Nemacheilidae</tp:taxon-name-part></tp:taxon-name>) from Guangxi, China</article-title><source>Zookeys</source><day>28</day><month>03</month><year>2024</year><volume>1196</volume><fpage>285</fpage><lpage>301</lpage><pub-id pub-id-type="doi">10.3897/zookeys.1196.109810</pub-id></mixed-citation></tp:treatment-meta><tp:nomenclature><label>﻿</label><tp:taxon-name>
              <object-id xmlns:xlink="http://www.w3.org/1999/xlink" content-type="arpha" xlink:type="simple">BFECA430-0E51-5032-9598-614CC3D910AB</object-id>
              <tp:taxon-name-part taxon-name-part-type="genus" reg="Oreonectes">Oreonectes</tp:taxon-name-part>
              <tp:taxon-name-part taxon-name-part-type="species" reg="andongensis">andongensis</tp:taxon-name-part>
              <object-id xmlns:xlink="http://www.w3.org/1999/xlink" content-type="zoobank" xlink:type="simple">https://zoobank.org/31E2362E-71AF-4E1F-B78A-53DFB1980F33</object-id>
            </tp:taxon-name><tp:taxon-authority>Luo, Yang, Du &amp; Luo</tp:taxon-authority><tp:taxon-status xmlns:xlink="http://www.w3.org/1999/xlink" xlink:type="simple">sp. nov.</tp:taxon-status><xref ref-type="table" rid="T1">Table 1</xref><xref ref-type="fig" rid="F1">, Figs 1</xref><xref ref-type="fig" rid="F2">, 2</xref><xref ref-type="fig" rid="F3">, 3</xref><xref ref-type="fig" rid="F4">, 4</xref><xref ref-type="fig" rid="F5">, 5</xref></tp:nomenclature><tp:treatment-sec sec-type="type material" id="SECID0EPSAE"><title>Type material.</title><p><bold><italic>Holotype</italic>.</bold> GXNU20220601, 74.9 mm standard length (<abbrev xmlns:xlink="http://www.w3.org/1999/xlink" xlink:title="standard length" id="ABBRID0E1SAE" xlink:type="simple">SL</abbrev>), Andong Town, Xincheng County, Laibin City, Hongshui River system, Guangxi Zhuang Autonomous Region, China, <named-content xmlns:xlink="http://www.w3.org/1999/xlink" content-type="dwc:verbatimCoordinates" xlink:type="simple"><named-content content-type="geo-json" specific-use="{&#34;type&#34;:&#34;Point&#34;,&#34;coordinates&#34;:[108.993500,24.309500]}" id="NCID0EBTAE" xlink:type="simple">24°18.57'N, 108°59.61'E</named-content></named-content>, 179 m a.s.l., collected by F.G.L., 20 July 2022. <bold><italic>Paratypes</italic>.</bold> GXNU20220602–10, 9 specimens, 45.9–68.7 mm <abbrev xmlns:xlink="http://www.w3.org/1999/xlink" xlink:title="standard length" id="ABBRID0EKTAE" xlink:type="simple">SL</abbrev>, same data as holotype.</p><fig id="F2" position="float" orientation="portrait"><object-id xmlns:xlink="http://www.w3.org/1999/xlink" content-type="doi" xlink:type="simple">10.3897/zookeys.1196.109810.figure2</object-id><object-id xmlns:xlink="http://www.w3.org/1999/xlink" content-type="arpha" xlink:type="simple">FC2016F1-A730-5A5C-A77E-1F91556E71EB</object-id><label>Figure 2.</label><caption><p><italic><tp:taxon-name><tp:taxon-name-part taxon-name-part-type="genus" reg="Oreonectes">Oreonectes</tp:taxon-name-part><tp:taxon-name-part taxon-name-part-type="species" reg="andongensis">andongensis</tp:taxon-name-part></tp:taxon-name></italic> sp. nov. <bold>A–C</bold> lateral, dorsal and ventral views of holotype GXNU20220601 (♀), <bold>D</bold> lateral view of paratype GXNU20220610 (♂), <bold>E, F</bold> gonadal structure of female (<bold>E</bold>) and male (<bold>F</bold>).</p></caption><graphic xmlns:xlink="http://www.w3.org/1999/xlink" xlink:href="zookeys-1196-285_article-109810__-g002.jpg" position="float" orientation="portrait" xlink:type="simple" id="oo_1011561.jpg"><uri content-type="original_file" xlink:type="simple">https://binary.pensoft.net/fig/1011561</uri></graphic></fig></tp:treatment-sec><tp:treatment-sec sec-type="diagnosis" id="SECID0EQUAE"><title>Diagnosis.</title><p>The new species is assigned to the genus <italic><tp:taxon-name><tp:taxon-name-part taxon-name-part-type="genus" reg="Oreonectes">Oreonectes</tp:taxon-name-part></tp:taxon-name></italic> based on Cyt <italic>b</italic> phylogenetic analysis and morphological characters. The new species can be distinguished from other members of <italic><tp:taxon-name><tp:taxon-name-part taxon-name-part-type="genus" reg="Oreonectes">Oreonectes</tp:taxon-name-part></tp:taxon-name></italic> by the following combination of characters: posterior chamber of swim bladder developed (vs reduced in <italic><tp:taxon-name><tp:taxon-name-part taxon-name-part-type="genus" reg="Oreonectes">O.</tp:taxon-name-part><tp:taxon-name-part taxon-name-part-type="species" reg="platycephalus">platycephalus</tp:taxon-name-part></tp:taxon-name></italic>), color pattern present (vs colorless in <italic><tp:taxon-name><tp:taxon-name-part taxon-name-part-type="genus" reg="Oreonectes">O.</tp:taxon-name-part><tp:taxon-name-part taxon-name-part-type="species" reg="luochengensis">luochengensis</tp:taxon-name-part></tp:taxon-name></italic>), tip of pelvic fin not reaching anus (vs exceeding anus in <italic><tp:taxon-name><tp:taxon-name-part taxon-name-part-type="genus" reg="Oreonectes">O.</tp:taxon-name-part><tp:taxon-name-part taxon-name-part-type="species" reg="polystigmus">polystigmus</tp:taxon-name-part></tp:taxon-name></italic> and <italic><tp:taxon-name><tp:taxon-name-part taxon-name-part-type="genus" reg="Oreonectes">O.</tp:taxon-name-part><tp:taxon-name-part taxon-name-part-type="species" reg="guilinensis">guilinensis</tp:taxon-name-part></tp:taxon-name></italic>), dorsal-fin origin slightly posterior to pelvic-fin origin (vs opposite in <italic><tp:taxon-name><tp:taxon-name-part taxon-name-part-type="genus" reg="Oreonectes">O.</tp:taxon-name-part><tp:taxon-name-part taxon-name-part-type="species" reg="guananensis">guananensis</tp:taxon-name-part></tp:taxon-name></italic>), six branched pelvic-fin rays (vs 7 or 8 in <italic><tp:taxon-name><tp:taxon-name-part taxon-name-part-type="genus" reg="Oreonectes">O.</tp:taxon-name-part><tp:taxon-name-part taxon-name-part-type="species" reg="damingshanensis">damingshanensis</tp:taxon-name-part></tp:taxon-name></italic>, <italic><tp:taxon-name><tp:taxon-name-part taxon-name-part-type="genus" reg="Oreonectes">O.</tp:taxon-name-part><tp:taxon-name-part taxon-name-part-type="species" reg="guananensis">guananensis</tp:taxon-name-part></tp:taxon-name></italic>, <italic><tp:taxon-name><tp:taxon-name-part taxon-name-part-type="genus" reg="Oreonectes">O.</tp:taxon-name-part><tp:taxon-name-part taxon-name-part-type="species" reg="luochengensis">luochengensis</tp:taxon-name-part></tp:taxon-name></italic>). <italic><tp:taxon-name><tp:taxon-name-part taxon-name-part-type="genus" reg="Oreonectes">Oreonectes</tp:taxon-name-part><tp:taxon-name-part taxon-name-part-type="species" reg="andongensis">andongensis</tp:taxon-name-part></tp:taxon-name></italic> sp. nov. can be further differentiated from <italic><tp:taxon-name><tp:taxon-name-part taxon-name-part-type="genus" reg="Oreonectes">O.</tp:taxon-name-part><tp:taxon-name-part taxon-name-part-type="species" reg="damingshanensis">damingshanensis</tp:taxon-name-part></tp:taxon-name></italic> by more numerous, better developed inner gill rakers on the first gill arch (11–12 vs 9).</p><fig id="F3" position="float" orientation="portrait"><object-id xmlns:xlink="http://www.w3.org/1999/xlink" content-type="doi" xlink:type="simple">10.3897/zookeys.1196.109810.figure3</object-id><object-id xmlns:xlink="http://www.w3.org/1999/xlink" content-type="arpha" xlink:type="simple">C1897B17-6E06-5F1B-9FAC-8A6E94742427</object-id><label>Figure 3.</label><caption><p>Stomach, anterior chamber, and posterior chamber of <italic><tp:taxon-name><tp:taxon-name-part taxon-name-part-type="genus" reg="Oreonectes">Oreonectes</tp:taxon-name-part><tp:taxon-name-part taxon-name-part-type="species" reg="andongensis">andongensis</tp:taxon-name-part></tp:taxon-name></italic> sp. nov.</p></caption><graphic xmlns:xlink="http://www.w3.org/1999/xlink" xlink:href="zookeys-1196-285_article-109810__-g003.jpg" position="float" orientation="portrait" xlink:type="simple" id="oo_1011562.jpg"><uri content-type="original_file" xlink:type="simple">https://binary.pensoft.net/fig/1011562</uri></graphic></fig></tp:treatment-sec><tp:treatment-sec sec-type="description" id="SECID0EMZAE"><title>Description.</title><p>The morphometric data of the holotype and paratypes are in Table <xref ref-type="table" rid="T1">1</xref>. Three unbranched and seven branched dorsal-fin rays, one unbranched and nine or ten branched pectoral-fin rays, one unbranched and six branched pelvic-fin rays, three unbranched and five branched anal-fin rays, 13 or 14 branched caudal-fin rays, and 11 or 12 inner-gill rakers on first gill arch (in 3 specimens).</p><table-wrap id="T1" position="float" orientation="portrait"><label>Table 1.</label><caption><p>Morphological data and habitat types of the genus <italic><tp:taxon-name><tp:taxon-name-part taxon-name-part-type="genus" reg="Oreonectes">Oreonectes</tp:taxon-name-part></tp:taxon-name></italic>. Data of <italic><tp:taxon-name><tp:taxon-name-part taxon-name-part-type="genus" reg="Oreonectes">O.</tp:taxon-name-part><tp:taxon-name-part taxon-name-part-type="species" reg="damingshanensis">damingshanensis</tp:taxon-name-part></tp:taxon-name></italic> is from the original description (<xref ref-type="bibr" rid="B26">Yu et al. 2023</xref>).</p></caption><table id="TID0EQXAG" rules="all"><tbody><tr><th rowspan="2" colspan="1"/><th rowspan="1" colspan="1"><italic><tp:taxon-name><tp:taxon-name-part taxon-name-part-type="genus" reg="Oreonectes">O.</tp:taxon-name-part><tp:taxon-name-part taxon-name-part-type="species" reg="andongensis">andongensis</tp:taxon-name-part></tp:taxon-name></italic> sp. nov.</th><th rowspan="1" colspan="1">
                      <italic>
                        <tp:taxon-name><tp:taxon-name-part taxon-name-part-type="genus" reg="Oreonectes">O.</tp:taxon-name-part><tp:taxon-name-part taxon-name-part-type="species" reg="damingshanensis">damingshanensis</tp:taxon-name-part></tp:taxon-name>
                      </italic>
                    </th><th rowspan="1" colspan="1">
                      <italic>
                        <tp:taxon-name><tp:taxon-name-part taxon-name-part-type="genus" reg="Oreonectes">O.</tp:taxon-name-part><tp:taxon-name-part taxon-name-part-type="species" reg="guananensis">guananensis</tp:taxon-name-part></tp:taxon-name>
                      </italic>
                    </th><th rowspan="1" colspan="1">
                      <italic>
                        <tp:taxon-name><tp:taxon-name-part taxon-name-part-type="genus" reg="Oreonectes">O.</tp:taxon-name-part><tp:taxon-name-part taxon-name-part-type="species" reg="guilinensis">guilinensis</tp:taxon-name-part></tp:taxon-name>
                      </italic>
                    </th><th rowspan="1" colspan="1">
                      <italic>
                        <tp:taxon-name><tp:taxon-name-part taxon-name-part-type="genus" reg="Oreonectes">O.</tp:taxon-name-part><tp:taxon-name-part taxon-name-part-type="species" reg="luochengensis">luochengensis</tp:taxon-name-part></tp:taxon-name>
                      </italic>
                    </th><th rowspan="1" colspan="1">
                      <italic>
                        <tp:taxon-name><tp:taxon-name-part taxon-name-part-type="genus" reg="Oreonectes">O.</tp:taxon-name-part><tp:taxon-name-part taxon-name-part-type="species" reg="platycephalus">platycephalus</tp:taxon-name-part></tp:taxon-name>
                      </italic>
                    </th><th rowspan="1" colspan="1">
                      <italic>
                        <tp:taxon-name><tp:taxon-name-part taxon-name-part-type="genus" reg="Oreonectes">O.</tp:taxon-name-part><tp:taxon-name-part taxon-name-part-type="species" reg="polystigmus">polystigmus</tp:taxon-name-part></tp:taxon-name>
                      </italic>
                    </th></tr><tr><th rowspan="1" colspan="1">Range (Mean ± SD)</th><th rowspan="1" colspan="1">Range (Mean ± SD)</th><th rowspan="1" colspan="1">Range (Mean ± SD)</th><th rowspan="1" colspan="1">Range (Mean ± SD)</th><th rowspan="1" colspan="1">Range (Mean ± SD)</th><th rowspan="1" colspan="1">Range (Mean ± SD)</th><th rowspan="1" colspan="1">Range (Mean ± SD)</th></tr><tr><td rowspan="1" colspan="1"><abbrev xmlns:xlink="http://www.w3.org/1999/xlink" xlink:title="total length" id="ABBRID0EB6AE" xlink:type="simple">TL</abbrev> (mm)</td><td rowspan="1" colspan="1">45.9–74.9 (57.1 ± 9.9)</td><td rowspan="1" colspan="1">63.7–98.9 (78.8 ± 8.8)</td><td rowspan="1" colspan="1">62.9–90.2 (75.7 ± 10.5)</td><td rowspan="1" colspan="1">63.2–89.7 (80.4 ± 7.6)</td><td rowspan="1" colspan="1">77.2–92.1 (84.2 ± 4.8)</td><td rowspan="1" colspan="1">49.6–82.5 (65.2 ± 11.7)</td><td rowspan="1" colspan="1">41.8–67.8 (52.2 ± 8.0)</td></tr><tr><td rowspan="1" colspan="1"><abbrev xmlns:xlink="http://www.w3.org/1999/xlink" xlink:title="standard length" id="ABBRID0EAAAG" xlink:type="simple">SL</abbrev> (mm)</td><td rowspan="1" colspan="1">36.5–60.2 (46.2 ± 8.4)</td><td rowspan="1" colspan="1">52.5–81.8 (64.9 ± 7.3)</td><td rowspan="1" colspan="1">51.0–71.5 (60.9 ± 8.3)</td><td rowspan="1" colspan="1">52.0–73.5 (65.9 ± 6.1)</td><td rowspan="1" colspan="1">62.2–74.7 (68.1 ± 4.3)</td><td rowspan="1" colspan="1">38.7–64.2 (51.2 ± 9.3)</td><td rowspan="1" colspan="1">33.7–54.7 (42.5 ± 6.7)</td></tr><tr><td rowspan="1" colspan="8">Percentage of <abbrev xmlns:xlink="http://www.w3.org/1999/xlink" xlink:title="standard length" id="ABBRID0E5AAG" xlink:type="simple">SL</abbrev> (%)</td></tr><tr><td rowspan="1" colspan="1">
                      <abbrev xmlns:xlink="http://www.w3.org/1999/xlink" xlink:title="body depth" id="ABBRID0EHBAG" xlink:type="simple">BD</abbrev>
                    </td><td rowspan="1" colspan="1">15.7–17.9 (16.7 ± 0.7)</td><td rowspan="1" colspan="1">14.2–18.1 (15.5 ± 1.3)</td><td rowspan="1" colspan="1">16.2–19.6 (17.6 ± 1.3)</td><td rowspan="1" colspan="1">16.7–18.5 (18.0 ± 0.5)</td><td rowspan="1" colspan="1">16.0–18.3 (17.3 ± 0.7)</td><td rowspan="1" colspan="1">14.8–19.3 (17.2 ± 1.4)</td><td rowspan="1" colspan="1">12.5–19.5 (16.3 ± 2.2)</td></tr><tr><td rowspan="1" colspan="1">
                      <abbrev xmlns:xlink="http://www.w3.org/1999/xlink" xlink:title="body width" id="ABBRID0EFCAG" xlink:type="simple">BW</abbrev>
                    </td><td rowspan="1" colspan="1">11.5–15.2 (12.7 ± 1.0)</td><td rowspan="1" colspan="1">10.4–12.5 (11.3 ± 0.6)</td><td rowspan="1" colspan="1">9.5–13.1 (11.3 ± 1.3)</td><td rowspan="1" colspan="1">12.7–14.8 (13.9 ± 0.6)</td><td rowspan="1" colspan="1">9.8–12.1 (10.8 ± 0.8)</td><td rowspan="1" colspan="1">9.5–11.5 (10.5 ± 0.5)</td><td rowspan="1" colspan="1">7.4–11.8 (8.7 ± 1.2)</td></tr><tr><td rowspan="1" colspan="1">
                      <abbrev xmlns:xlink="http://www.w3.org/1999/xlink" xlink:title="head width" id="ABBRID0EDDAG" xlink:type="simple">HW</abbrev>
                    </td><td rowspan="1" colspan="1">14.7–17.2 (15.7 ± 0.7)</td><td rowspan="1" colspan="1">14.4–17.8 (16.1 ± 1.0)</td><td rowspan="1" colspan="1">14.8–16.9 (15.9 ± 0.7)</td><td rowspan="1" colspan="1">15.4–19.0 (17.0 ± 1.1)</td><td rowspan="1" colspan="1">13.7–16.9 (14.9 ± 0.9)</td><td rowspan="1" colspan="1">14.6–17.5 (15.7 ± 0.8)</td><td rowspan="1" colspan="1">13.7–17.5 (15.5 ± 1.2)</td></tr><tr><td rowspan="1" colspan="1">
                      <abbrev xmlns:xlink="http://www.w3.org/1999/xlink" xlink:title="head depth" id="ABBRID0EBEAG" xlink:type="simple">HD</abbrev>
                    </td><td rowspan="1" colspan="1">11.4–12.8 (12.1 ± 0.5)</td><td rowspan="1" colspan="1">10.8–12.9 (12.0 ± 0.7)</td><td rowspan="1" colspan="1">10.9–11.9 (11.4 ± 0.4)</td><td rowspan="1" colspan="1">12.0–15.2 (13.3 ± 1.0)</td><td rowspan="1" colspan="1">10.0–12.4 (11.1 ± 0.7)</td><td rowspan="1" colspan="1">10.3–13.5 (11.3 ± 0.9)</td><td rowspan="1" colspan="1">11.1–13.1 (12.1 ± 0.7)</td></tr><tr><td rowspan="1" colspan="1">
                      <abbrev xmlns:xlink="http://www.w3.org/1999/xlink" xlink:title="head length" id="ABBRID0E6EAG" xlink:type="simple">HL</abbrev>
                    </td><td rowspan="1" colspan="1">21.1–24.5 (22.3 ± 0.9)</td><td rowspan="1" colspan="1">20.2–23.0 (21.7 ± 0.9)</td><td rowspan="1" colspan="1">21.8–23.2 (22.6 ± 0.5)</td><td rowspan="1" colspan="1">20.3–24.2 (21.7 ± 1.1)</td><td rowspan="1" colspan="1">20.7–24.2 (22.4 ± 1.0)</td><td rowspan="1" colspan="1">20.8–25.4 (22.8 ± 1.4)</td><td rowspan="1" colspan="1">22.3–24.5 (23.6 ± 0.6)</td></tr><tr><td rowspan="1" colspan="1">
                      <abbrev xmlns:xlink="http://www.w3.org/1999/xlink" xlink:title="predorsal length" id="ABBRID0E4FAG" xlink:type="simple">PDL</abbrev>
                    </td><td rowspan="1" colspan="1">57.7–62.4 (60.0 ± 1.7)</td><td rowspan="1" colspan="1">59.5–62.4 (60.7 ± 0.8)</td><td rowspan="1" colspan="1">57.2–59.5 (58.4 ± 0.8)</td><td rowspan="1" colspan="1">57.4–60.4 (58.9 ± 0.9)</td><td rowspan="1" colspan="1">58.0–63.3 (60.0 ± 1.5)</td><td rowspan="1" colspan="1">60.0–64.7 (62.0 ± 1.9)</td><td rowspan="1" colspan="1">59.2–63.9 (60.9 ± 1.6)</td></tr><tr><td rowspan="1" colspan="1">
                      <abbrev xmlns:xlink="http://www.w3.org/1999/xlink" xlink:title="dorsal-fin length" id="ABBRID0E2GAG" xlink:type="simple">DFL</abbrev>
                    </td><td rowspan="1" colspan="1">16.8–19.2 (18.1 ± 0.7)</td><td rowspan="1" colspan="1">17.2–21.7 (18.9 ± 1.2)</td><td rowspan="1" colspan="1">17.6–18.6 (18.0 ± 0.3)</td><td rowspan="1" colspan="1">16.6–19.0 (17.4 ± 0.8)</td><td rowspan="1" colspan="1">16.9–19.2 (18.2 ± 0.7)</td><td rowspan="1" colspan="1">15.7–21.1 (19.4 ± 1.6)</td><td rowspan="1" colspan="1">16.8–19.8 (18.1 ± 1.0)</td></tr><tr><td rowspan="1" colspan="1">
                      <abbrev xmlns:xlink="http://www.w3.org/1999/xlink" xlink:title="dorsal-fin base length" id="ABBRID0EZHAG" xlink:type="simple">DFBL</abbrev>
                    </td><td rowspan="1" colspan="1">8.9–11.6 (10.4 ± 0.8)</td><td rowspan="1" colspan="1">9.0–11.3 (10.3 ± 0.7)</td><td rowspan="1" colspan="1">9.5–11.0 (10.1 ± 0.6)</td><td rowspan="1" colspan="1">7.2–10.4 (8.8 ± 0.9)</td><td rowspan="1" colspan="1">6.6–7.3 (7.0 ± 0.3)</td><td rowspan="1" colspan="1">9.4–11.1 (10.1 ± 0.5)</td><td rowspan="1" colspan="1">8.9–12.1 (10.0 ± 1.0)</td></tr><tr><td rowspan="1" colspan="1">
                      <abbrev xmlns:xlink="http://www.w3.org/1999/xlink" xlink:title="prepectoral length" id="ABBRID0EXIAG" xlink:type="simple">PPL</abbrev>
                    </td><td rowspan="1" colspan="1">19.4–23.7 (21.2 ± 1.2)</td><td rowspan="1" colspan="1">19.1–22.7 (21.4 ± 1.0)</td><td rowspan="1" colspan="1">21.4–23.0 (22.0 ± 0.5)</td><td rowspan="1" colspan="1">16.9–20.4 (19.1 ± 1.2)</td><td rowspan="1" colspan="1">19.0–21.8 (20.3 ± 0.7)</td><td rowspan="1" colspan="1">18.1–22.4 (21.1 ± 1.6)</td><td rowspan="1" colspan="1">19.2–25.2 (22.0 ± 1.6)</td></tr><tr><td rowspan="1" colspan="1">
                      <abbrev xmlns:xlink="http://www.w3.org/1999/xlink" xlink:title="pectoral-fin length" id="ABBRID0EVJAG" xlink:type="simple">PFL</abbrev>
                    </td><td rowspan="1" colspan="1">15.1–18.9 (16.7 ± 1.0)</td><td rowspan="1" colspan="1">15.5–18.7 (16.9 ± 1.1)</td><td rowspan="1" colspan="1">14.5–17.1 (16.1 ± 0.9)</td><td rowspan="1" colspan="1">14.2–16.0 (15.3 ± 0.6)</td><td rowspan="1" colspan="1">15.3–18.5 (17.1 ± 1.0)</td><td rowspan="1" colspan="1">15.1–22.1 (19.3 ± 1.8)</td><td rowspan="1" colspan="1">13.5–19.4 (15.6 ± 1.7)</td></tr><tr><td rowspan="1" colspan="1">
                      <abbrev xmlns:xlink="http://www.w3.org/1999/xlink" xlink:title="pectoral-fin base length" id="ABBRID0ETKAG" xlink:type="simple">PFBL</abbrev>
                    </td><td rowspan="1" colspan="1">3.2–4.3 (3.9 ± 0.3)</td><td rowspan="1" colspan="1">3.6–4.5 (4.0 ± 0.3)</td><td rowspan="1" colspan="1">3.4–4.5 (3.9 ± 0.4)</td><td rowspan="1" colspan="1">3.1–4.5 (3.9 ± 0.5)</td><td rowspan="1" colspan="1">4.0–5.6 (4.6 ± 0.5)</td><td rowspan="1" colspan="1">3.9–5.2 (4.5 ± 0.6)</td><td rowspan="1" colspan="1">2.7–4.5 (3.9 ± 0.5)</td></tr><tr><td rowspan="1" colspan="1">
                      <abbrev xmlns:xlink="http://www.w3.org/1999/xlink" xlink:title="prepelvic length" id="ABBRID0ERLAG" xlink:type="simple">PVL</abbrev>
                    </td><td rowspan="1" colspan="1">54.3–58.2 (56.1 ± 1.4)</td><td rowspan="1" colspan="1">48.6–52.2 (50.6 ± 1.0)</td><td rowspan="1" colspan="1">55.4–57.4 (56.5 ± 0.9)</td><td rowspan="1" colspan="1">53.8–55.8 (55.1 ± 0.8)</td><td rowspan="1" colspan="1">55.3–60.3 (56.3 ± 2.1)</td><td rowspan="1" colspan="1">52.2–56.4 (54.4 ± 1.7)</td><td rowspan="1" colspan="1">53.4–57.1 (55.1 ± 1.2)</td></tr><tr><td rowspan="1" colspan="1">
                      <abbrev xmlns:xlink="http://www.w3.org/1999/xlink" xlink:title="pelvic-fin length" id="ABBRID0EPMAG" xlink:type="simple">VFL</abbrev>
                    </td><td rowspan="1" colspan="1">11.1–13.6 (12.5 ± 0.8)</td><td rowspan="1" colspan="1">14.7–17.2 (15.8 ± 0.9)</td><td rowspan="1" colspan="1">14.5–17.1 (16.1 ± 0.9)</td><td rowspan="1" colspan="1">10.9–12.5 (11.8 ± 0.6)</td><td rowspan="1" colspan="1">11.9–14.7 (13.4 ± 0.9)</td><td rowspan="1" colspan="1">15.5–22.1 (19.3 ± 1.8)</td><td rowspan="1" colspan="1">12.1–15.7 (13.6 ± 1.2)</td></tr><tr><td rowspan="1" colspan="1">
                      <abbrev xmlns:xlink="http://www.w3.org/1999/xlink" xlink:title="pelvic-fin base length" id="ABBRID0ENNAG" xlink:type="simple">VFBL</abbrev>
                    </td><td rowspan="1" colspan="1">3.0–4.0 (3.5 ± 0.4)</td><td rowspan="1" colspan="1">3.2–4.3 (3.8 ± 0.3)</td><td rowspan="1" colspan="1">3.0–4.2 (3.6 ± 0.4)</td><td rowspan="1" colspan="1">2.6–3.5 (3.2 ± 0.3)</td><td rowspan="1" colspan="1">3.1–3.9 (3.3 ± 0.2)</td><td rowspan="1" colspan="1">3.8–5.4 (4.5 ± 0.6)</td><td rowspan="1" colspan="1">2.7–4.0 (3.2 ± 0.4)</td></tr><tr><td rowspan="1" colspan="1">
                      <abbrev xmlns:xlink="http://www.w3.org/1999/xlink" xlink:title="preanal length" id="ABBRID0ELOAG" xlink:type="simple">PAL</abbrev>
                    </td><td rowspan="1" colspan="1">78.6–82.6 (80.0 ± 1.1)</td><td rowspan="1" colspan="1">74.6–77.9 (75.6 ± 1.0)</td><td rowspan="1" colspan="1">77.3–81.6 (80.6 ± 1.5)</td><td rowspan="1" colspan="1">78.4–81.2 (79.6 ± 0.9)</td><td rowspan="1" colspan="1">80.1–83.0 (81.3 ± 1.0)</td><td rowspan="1" colspan="1">77.6–80.5 (79.1 ± 1.0)</td><td rowspan="1" colspan="1">76.7–81.7 (79.9 ± 1.4)</td></tr><tr><td rowspan="1" colspan="1">
                      <abbrev xmlns:xlink="http://www.w3.org/1999/xlink" xlink:title="anal-fin length" id="ABBRID0EJPAG" xlink:type="simple">AFL</abbrev>
                    </td><td rowspan="1" colspan="1">14.3–17.7 (15.7 ± 1.1)</td><td rowspan="1" colspan="1">16.1–18.1 (16.9 ± 0.6)</td><td rowspan="1" colspan="1">14.2–16.1 (15.0 ± 0.6)</td><td rowspan="1" colspan="1">14.3–15.6 (14.6 ± 0.6)</td><td rowspan="1" colspan="1">14.0–16.8 (15.6 ± 0.8)</td><td rowspan="1" colspan="1">14.4–19.2 (17.8 ± 1.5)</td><td rowspan="1" colspan="1">14.9–17.2 (16.1 ± 1.0)</td></tr><tr><td rowspan="1" colspan="1">
                      <abbrev xmlns:xlink="http://www.w3.org/1999/xlink" xlink:title="anal-fin base length" id="ABBRID0EHQAG" xlink:type="simple">AFBL</abbrev>
                    </td><td rowspan="1" colspan="1">6.8–8.1 (7.4 ± 0.5)</td><td rowspan="1" colspan="1">7.3–9.4 (8.4 ± 0.6)</td><td rowspan="1" colspan="1">6.7–7.5 (7.1 ± 0.3)</td><td rowspan="1" colspan="1">5.9–7.6 (6.8 ± 0.5)</td><td rowspan="1" colspan="1">6.6–7.3 (7.0 ± 0.3)</td><td rowspan="1" colspan="1">7.5–9.0 (8.1 ± 0.5)</td><td rowspan="1" colspan="1">7.1–11.0 (8.4 ± 1.2)</td></tr><tr><td rowspan="1" colspan="1">
                      <abbrev xmlns:xlink="http://www.w3.org/1999/xlink" xlink:title="preanus length" id="ABBRID0EFRAG" xlink:type="simple">PANL</abbrev>
                    </td><td rowspan="1" colspan="1">72.2–77.4 (74.1 ± 1.6)</td><td rowspan="1" colspan="1">78.6–82.8 (80.1 ± 1.2)</td><td rowspan="1" colspan="1">73.3–76.6 (74.6 ± 1.2)</td><td rowspan="1" colspan="1">71.7–74.2 (73.5 ± 0.9)</td><td rowspan="1" colspan="1">72.0–78.6 (74.1 ± 2.0)</td><td rowspan="1" colspan="1">71.2–76.1 (73.5 ± 1.6)</td><td rowspan="1" colspan="1">68.5–76.2 (73.8 ± 2.4)</td></tr><tr><td rowspan="1" colspan="1">
                      <abbrev xmlns:xlink="http://www.w3.org/1999/xlink" xlink:title="caudal peduncle length" id="ABBRID0EDSAG" xlink:type="simple">CPL</abbrev>
                    </td><td rowspan="1" colspan="1">11.2–15.5 (13.1 ± 1.3)</td><td rowspan="1" colspan="1">14.3–17.8 (15.7 ± 1.0)</td><td rowspan="1" colspan="1">11.5–13.4 (12.4 ± 0.6)</td><td rowspan="1" colspan="1">11.6–14.1 (12.2 ± 0.8)</td><td rowspan="1" colspan="1">10.1–12.5 (11.0 ± 0.8)</td><td rowspan="1" colspan="1">11.0–14.5 (12.6 ± 1.0)</td><td rowspan="1" colspan="1">10.2–14.3 (11.5 ± 1.2)</td></tr><tr><td rowspan="1" colspan="1">
                      <abbrev xmlns:xlink="http://www.w3.org/1999/xlink" xlink:title="caudal peduncle depth" id="ABBRID0EBTAG" xlink:type="simple">CPD</abbrev>
                    </td><td rowspan="1" colspan="1">9.7–11.7 (10.6 ± 0.8)</td><td rowspan="1" colspan="1">10.0–11.6 (10.8 ± 0.5)</td><td rowspan="1" colspan="1">10.1–11.3 (10.8 ± 0.4)</td><td rowspan="1" colspan="1">9.5–11.3 (10.2 ± 0.6)</td><td rowspan="1" colspan="1">9.8–12.0 (10.7 ± 0.8)</td><td rowspan="1" colspan="1">12.2–14.8 (13.0 ± 0.9)</td><td rowspan="1" colspan="1">8.5–13.4 (10.9 ± 1.5)</td></tr><tr><td rowspan="1" colspan="8">Percentage of <abbrev xmlns:xlink="http://www.w3.org/1999/xlink" xlink:title="head length" id="ABBRID0E6TAG" xlink:type="simple">HL</abbrev> (%)</td></tr><tr><td rowspan="1" colspan="1">
                      <abbrev xmlns:xlink="http://www.w3.org/1999/xlink" xlink:title="eye diameter" id="ABBRID0EIUAG" xlink:type="simple">ED</abbrev>
                    </td><td rowspan="1" colspan="1">13.6–19.5 (15.9 ± 1.7)</td><td rowspan="1" colspan="1">11.2–15.2 (12.4 ± 1.2)</td><td rowspan="1" colspan="1">10.4–14.9 (12.9 ± 1.7)</td><td rowspan="1" colspan="1">9.2–13.5 (10.9 ± 1.3)</td><td rowspan="1" colspan="1">9.0–14.2 (11.9 ± 1.6)</td><td rowspan="1" colspan="1">11.1–19.7 (15.1 ± 2.3)</td><td rowspan="1" colspan="1">12.5–16.8 (14.7 ± 1.7)</td></tr><tr><td rowspan="1" colspan="1">
                      <abbrev xmlns:xlink="http://www.w3.org/1999/xlink" xlink:title="interorbital width" id="ABBRID0EGVAG" xlink:type="simple">IW</abbrev>
                    </td><td rowspan="1" colspan="1">41.8–47.3 (43.9 ± 1.7)</td><td rowspan="1" colspan="1">34.6–44.6 (41.3 ± 2.5)</td><td rowspan="1" colspan="1">42.3–47.9 (44.9 ± 2.1)</td><td rowspan="1" colspan="1">44.1–51.9 (48.1 ± 2.7)</td><td rowspan="1" colspan="1">39.9–45.2 (42.2 ± 2.1)</td><td rowspan="1" colspan="1">41.1–49.9 (46.1 ± 2.5)</td><td rowspan="1" colspan="1">34.5–45.6 (40.3 ± 3.2)</td></tr><tr><td rowspan="1" colspan="1">
                      <abbrev xmlns:xlink="http://www.w3.org/1999/xlink" xlink:title="snout length" id="ABBRID0EEWAG" xlink:type="simple">STL</abbrev>
                    </td><td rowspan="1" colspan="1">30.2–34.7 (32.8 ± 1.6)</td><td rowspan="1" colspan="1">37.7–43.3 (40.7 ± 1.8)</td><td rowspan="1" colspan="1">31.2–40.2 (36.0 ± 3.3)</td><td rowspan="1" colspan="1">30.3–40.5 (35.1 ± 3.3)</td><td rowspan="1" colspan="1">33.5–40.5 (36.4 ± 2.0)</td><td rowspan="1" colspan="1">34.4–40.9 (37.3 ± 2.4)</td><td rowspan="1" colspan="1">31.2–37.9 (34.0 ± 2.0)</td></tr><tr><td rowspan="1" colspan="1">
                      <abbrev xmlns:xlink="http://www.w3.org/1999/xlink" xlink:title="distance between anterior nostrils" id="ABBRID0ECXAG" xlink:type="simple">DAN</abbrev>
                    </td><td rowspan="1" colspan="1">29.6–36.4 (33.0 ± 2.2)</td><td rowspan="1" colspan="1">23.6–39.2 (29.7 ± 3.9)</td><td rowspan="1" colspan="1">30.6–36.5 (34.1 ± 1.9)</td><td rowspan="1" colspan="1">29.1–35.6 (32.5 ± 2.3)</td><td rowspan="1" colspan="1">31.4–35.1 (32.8 ± 1.4)</td><td rowspan="1" colspan="1">31.6–38.0 (35.0 ± 2.6)</td><td rowspan="1" colspan="1">26.4–37.1 (30.4 ± 2.9)</td></tr><tr><td rowspan="1" colspan="1">
                      <abbrev xmlns:xlink="http://www.w3.org/1999/xlink" xlink:title="distance between posterior nostrils" id="ABBRID0EAYAG" xlink:type="simple">DPN</abbrev>
                    </td><td rowspan="1" colspan="1">34.0–39.1 (37.2 ± 1.8)</td><td rowspan="1" colspan="1">33.8–38.9 (36.5 ± 1.5)</td><td rowspan="1" colspan="1">34.5–40.5 (37.7 ± 1.9)</td><td rowspan="1" colspan="1">34.0–37.8 (36.0 ± 1.3)</td><td rowspan="1" colspan="1">33.8–38.2 (36.0 ± 1.7)</td><td rowspan="1" colspan="1">37.6–42.8 (39.3 ± 1.6)</td><td rowspan="1" colspan="1">34.3–41.6 (36.7 ± 2.3)</td></tr><tr><td rowspan="1" colspan="1">
                      <abbrev xmlns:xlink="http://www.w3.org/1999/xlink" xlink:title="distance between anterior and posterior nostrils" id="ABBRID0E5YAG" xlink:type="simple">DAPN</abbrev>
                    </td><td rowspan="1" colspan="1">8.0–11.1 (9.6 ± 0.9)</td><td rowspan="1" colspan="1">6.3–10.6 (7.7 ± 1.3)</td><td rowspan="1" colspan="1">8.2–13.2 (10.6 ± 2.0)</td><td rowspan="1" colspan="1">7.5–11.9 (10.5 ± 1.4)</td><td rowspan="1" colspan="1">8.0–13.0 (9.9 ± 1.7)</td><td rowspan="1" colspan="1">10.1–12.3 (11.0 ± 0.7)</td><td rowspan="1" colspan="1">8.1–12.4 (10.3 ± 1.6)</td></tr><tr><td rowspan="1" colspan="1">
                      <abbrev xmlns:xlink="http://www.w3.org/1999/xlink" xlink:title="maxillary barbel length" id="ABBRID0E3ZAG" xlink:type="simple">MBL</abbrev>
                    </td><td rowspan="1" colspan="1">43.3–55.9 (48.0 ± 4.4)</td><td rowspan="1" colspan="1">36.4–50.8 (43.3 ± 4.7)</td><td rowspan="1" colspan="1">52.9–61.7 (56.1 ± 2.7)</td><td rowspan="1" colspan="1">37.3–55.4 (45.5 ± 5.3)</td><td rowspan="1" colspan="1">41.5–55.6 (46.0 ± 4.5)</td><td rowspan="1" colspan="1">38.3–56.3 (48.7 ± 5.3)</td><td rowspan="1" colspan="1">33.9–55.9 (45.5 ± 8.0)</td></tr><tr><td rowspan="1" colspan="1">
                      <abbrev xmlns:xlink="http://www.w3.org/1999/xlink" xlink:title="outrostral barbel length" id="ABBRID0E11AG" xlink:type="simple">OSBL</abbrev>
                    </td><td rowspan="1" colspan="1">50.0–69.6 (59.4 ± 6.6)</td><td rowspan="1" colspan="1">47.4–58.7 (54.4 ± 4.4)</td><td rowspan="1" colspan="1">64.8–71.6 (68.8 ± 2.6)</td><td rowspan="1" colspan="1">41.3–52.5 (48.2 ± 5.6)</td><td rowspan="1" colspan="1">43.9–60.7 (51.5 ± 6.4)</td><td rowspan="1" colspan="1">47.2–66.5 (57.4 ± 5.8)</td><td rowspan="1" colspan="1">39.2–61.4 (53.9 ± 7.1)</td></tr><tr><td rowspan="1" colspan="1">
                      <abbrev xmlns:xlink="http://www.w3.org/1999/xlink" xlink:title="inrostral barbel length" id="ABBRID0EY2AG" xlink:type="simple">ISBL</abbrev>
                    </td><td rowspan="1" colspan="1">25.5–48.5 (38.2 ± 8.6)</td><td rowspan="1" colspan="1">25.6–37.4 (33.1 ± 3.4)</td><td rowspan="1" colspan="1">30.6–51.5 (42.1 ± 6.4)</td><td rowspan="1" colspan="1">28.8–36.9 (33.1 ± 2.9)</td><td rowspan="1" colspan="1">28.7–40.8 (33.1 ± 4.6)</td><td rowspan="1" colspan="1">35.9–40.6 (37.8 ± 2.6)</td><td rowspan="1" colspan="1">21.1–47.9 (33.1 ± 7.4)</td></tr><tr><td rowspan="1" colspan="8">Percentage of <abbrev xmlns:xlink="http://www.w3.org/1999/xlink" xlink:title="caudal peduncle length" id="ABBRID0EW3AG" xlink:type="simple">CPL</abbrev> (%)</td></tr><tr><td rowspan="1" colspan="1">
                      <abbrev xmlns:xlink="http://www.w3.org/1999/xlink" xlink:title="caudal peduncle depth" id="ABBRID0E63AG" xlink:type="simple">CPD</abbrev>
                    </td><td rowspan="1" colspan="1">67.2–98.7 (81.6 ± 8.9)</td><td rowspan="1" colspan="1">63.4–78.0 (68.7 ± 5.1)</td><td rowspan="1" colspan="1">75.1–97.5 (87.7 ± 6.8)</td><td rowspan="1" colspan="1">74.7–90.6 (83.3 ± 4.6)</td><td rowspan="1" colspan="1">95.2–118.2 (98.5 ± 10.1)</td><td rowspan="1" colspan="1">95.0–125.0 (103.4 ± 10.2)</td><td rowspan="1" colspan="1">73.8–131.0 (96.7 ± 20.5)</td></tr><tr><td rowspan="1" colspan="1">Habitat types</td><td rowspan="1" colspan="1">Small pools on surface where groundwater overflowed</td><td rowspan="1" colspan="1">Karst cave under mountain</td><td rowspan="1" colspan="1">Water outlet of underground karst cave</td><td rowspan="1" colspan="1">Open stream</td><td rowspan="1" colspan="1">Water of underground karst cave</td><td rowspan="1" colspan="1">Surface stream</td><td rowspan="1" colspan="1">Underground karst cave</td></tr></tbody></table></table-wrap><table-wrap id="T2" position="float" orientation="portrait"><label>Table 2.</label><caption><p>Uncorrected <italic>p</italic>-distances (%) between seven species in the genus <italic><tp:taxon-name><tp:taxon-name-part taxon-name-part-type="genus" reg="Oreonectes">Oreonectes</tp:taxon-name-part></tp:taxon-name></italic> based on mitochondrial Cyt <italic>b</italic> genes.</p></caption><table id="TID0EOAAI" rules="all"><tbody><tr><th rowspan="1" colspan="1">ID</th><th rowspan="1" colspan="1">Species</th><th rowspan="1" colspan="1">1</th><th rowspan="1" colspan="1">2</th><th rowspan="1" colspan="1">3</th><th rowspan="1" colspan="1">4</th><th rowspan="1" colspan="1">5</th><th rowspan="1" colspan="1">6</th></tr><tr><td rowspan="1" colspan="1">1</td><td rowspan="1" colspan="1"><italic><tp:taxon-name><tp:taxon-name-part taxon-name-part-type="genus" reg="Oreonectes">Oreonectes</tp:taxon-name-part><tp:taxon-name-part taxon-name-part-type="species" reg="andongensis">andongensis</tp:taxon-name-part></tp:taxon-name></italic> sp. nov.</td><td rowspan="1" colspan="1"/><td rowspan="1" colspan="1"/><td rowspan="1" colspan="1"/><td rowspan="1" colspan="1"/><td rowspan="1" colspan="1"/><td rowspan="1" colspan="1"/></tr><tr><td rowspan="1" colspan="1">2</td><td rowspan="1" colspan="1">
                      <italic>
                        <tp:taxon-name><tp:taxon-name-part taxon-name-part-type="genus" reg="Oreonectes">Oreonectes</tp:taxon-name-part><tp:taxon-name-part taxon-name-part-type="species" reg="damingshanensis">damingshanensis</tp:taxon-name-part></tp:taxon-name>
                      </italic>
                    </td><td rowspan="1" colspan="1">6.1</td><td rowspan="1" colspan="1"/><td rowspan="1" colspan="1"/><td rowspan="1" colspan="1"/><td rowspan="1" colspan="1"/><td rowspan="1" colspan="1"/></tr><tr><td rowspan="1" colspan="1">3</td><td rowspan="1" colspan="1">
                      <italic>
                        <tp:taxon-name><tp:taxon-name-part taxon-name-part-type="genus" reg="Oreonectes">Oreonectes</tp:taxon-name-part><tp:taxon-name-part taxon-name-part-type="species" reg="guananensis">guananensis</tp:taxon-name-part></tp:taxon-name>
                      </italic>
                    </td><td rowspan="1" colspan="1">7.5</td><td rowspan="1" colspan="1">8.7</td><td rowspan="1" colspan="1"/><td rowspan="1" colspan="1"/><td rowspan="1" colspan="1"/><td rowspan="1" colspan="1"/></tr><tr><td rowspan="1" colspan="1">4</td><td rowspan="1" colspan="1">
                      <italic>
                        <tp:taxon-name><tp:taxon-name-part taxon-name-part-type="genus" reg="Oreonectes">Oreonectes</tp:taxon-name-part><tp:taxon-name-part taxon-name-part-type="species" reg="guilinensis">guilinensis</tp:taxon-name-part></tp:taxon-name>
                      </italic>
                    </td><td rowspan="1" colspan="1">7.0</td><td rowspan="1" colspan="1">7.2</td><td rowspan="1" colspan="1">8.8</td><td rowspan="1" colspan="1"/><td rowspan="1" colspan="1"/><td rowspan="1" colspan="1"/></tr><tr><td rowspan="1" colspan="1">5</td><td rowspan="1" colspan="1">
                      <italic>
                        <tp:taxon-name><tp:taxon-name-part taxon-name-part-type="genus" reg="Oreonectes">Oreonectes</tp:taxon-name-part><tp:taxon-name-part taxon-name-part-type="species" reg="luochengensis">luochengensis</tp:taxon-name-part></tp:taxon-name>
                      </italic>
                    </td><td rowspan="1" colspan="1">6.4</td><td rowspan="1" colspan="1">7.5</td><td rowspan="1" colspan="1">4.8</td><td rowspan="1" colspan="1">8.1</td><td rowspan="1" colspan="1"/><td rowspan="1" colspan="1"/></tr><tr><td rowspan="1" colspan="1">6</td><td rowspan="1" colspan="1">
                      <italic>
                        <tp:taxon-name><tp:taxon-name-part taxon-name-part-type="genus" reg="Oreonectes">Oreonectes</tp:taxon-name-part><tp:taxon-name-part taxon-name-part-type="species" reg="platycephalus">platycephalus</tp:taxon-name-part></tp:taxon-name>
                      </italic>
                    </td><td rowspan="1" colspan="1">6.6</td><td rowspan="1" colspan="1">6.7</td><td rowspan="1" colspan="1">8.7</td><td rowspan="1" colspan="1">6.5</td><td rowspan="1" colspan="1">7.9</td><td rowspan="1" colspan="1"/></tr><tr><td rowspan="1" colspan="1">7</td><td rowspan="1" colspan="1">
                      <italic>
                        <tp:taxon-name><tp:taxon-name-part taxon-name-part-type="genus" reg="Oreonectes">Oreonectes</tp:taxon-name-part><tp:taxon-name-part taxon-name-part-type="species" reg="polystigmus">polystigmus</tp:taxon-name-part></tp:taxon-name>
                      </italic>
                    </td><td rowspan="1" colspan="1">6.0</td><td rowspan="1" colspan="1">6.0</td><td rowspan="1" colspan="1">8.3</td><td rowspan="1" colspan="1">7.3</td><td rowspan="1" colspan="1">7.4</td><td rowspan="1" colspan="1">6.4</td></tr></tbody></table></table-wrap><fig id="F4" position="float" orientation="portrait"><object-id xmlns:xlink="http://www.w3.org/1999/xlink" content-type="doi" xlink:type="simple">10.3897/zookeys.1196.109810.figure4</object-id><object-id xmlns:xlink="http://www.w3.org/1999/xlink" content-type="arpha" xlink:type="simple">0FE9940C-7154-599D-BCD5-329053C74A45</object-id><label>Figure 4.</label><caption><p>Distribution of <italic><tp:taxon-name><tp:taxon-name-part taxon-name-part-type="genus" reg="Oreonectes">Oreonectes</tp:taxon-name-part></tp:taxon-name></italic> in southern China.</p></caption><graphic xmlns:xlink="http://www.w3.org/1999/xlink" xlink:href="zookeys-1196-285_article-109810__-g004.jpg" position="float" orientation="portrait" xlink:type="simple" id="oo_1011563.jpg"><uri content-type="original_file" xlink:type="simple">https://binary.pensoft.net/fig/1011563</uri></graphic></fig><p>Body elongated and cylindrical, deepest body depth in front of dorsal-fin origin, deepest body depth 16–18% of standard length (<abbrev xmlns:xlink="http://www.w3.org/1999/xlink" xlink:title="standard length" id="ABBRID0E2IBG" xlink:type="simple">SL</abbrev>). Head slightly depressed and flattened, maximum head width greater than deepest head height. Anterior and posterior nostrils adjacent, distance shorter than diameter of posterior nostril. Base of anterior nostril tube-shaped with elongated barbel-like tip; barbel longer than anterior nostril tube. Eyes normal, eye diameter 14–20% of head length (<abbrev xmlns:xlink="http://www.w3.org/1999/xlink" xlink:title="head length" id="ABBRID0E6IBG" xlink:type="simple">HL</abbrev>). Snout obtuse, snout length shorter than postorbital length. Mouth inferior, lips smooth, center of lower lip with notch. Three pairs of barbels, inner rostral barbel length 23–49% of <abbrev xmlns:xlink="http://www.w3.org/1999/xlink" xlink:title="head length" id="ABBRID0EDJBG" xlink:type="simple">HL</abbrev>, extending to the anterior margin of eye; outer rostral barbel length 50–70% of <abbrev xmlns:xlink="http://www.w3.org/1999/xlink" xlink:title="head length" id="ABBRID0EHJBG" xlink:type="simple">HL</abbrev>, extending to the posterior margin of eye; maxillary barbel length 43–56% of <abbrev xmlns:xlink="http://www.w3.org/1999/xlink" xlink:title="head length" id="ABBRID0ELJBG" xlink:type="simple">HL</abbrev>, not reaching to posterior margin of opercula.</p><fig id="F5" position="float" orientation="portrait"><object-id xmlns:xlink="http://www.w3.org/1999/xlink" content-type="doi" xlink:type="simple">10.3897/zookeys.1196.109810.figure5</object-id><object-id xmlns:xlink="http://www.w3.org/1999/xlink" content-type="arpha" xlink:type="simple">7C523D7B-31B5-5756-B74E-D48912C020E4</object-id><label>Figure 5.</label><caption><p>Habitat of <italic><tp:taxon-name><tp:taxon-name-part taxon-name-part-type="genus" reg="Oreonectes">Oreonectes</tp:taxon-name-part><tp:taxon-name-part taxon-name-part-type="species" reg="andongensis">andongensis</tp:taxon-name-part></tp:taxon-name></italic> sp. nov.</p></caption><graphic xmlns:xlink="http://www.w3.org/1999/xlink" xlink:href="zookeys-1196-285_article-109810__-g005.jpg" position="float" orientation="portrait" xlink:type="simple" id="oo_1011564.jpg"><uri content-type="original_file" xlink:type="simple">https://binary.pensoft.net/fig/1011564</uri></graphic></fig><p>Dorsal-fin origin slightly posterior to pelvic-fin origin. Predorsal length 58–62% of <abbrev xmlns:xlink="http://www.w3.org/1999/xlink" xlink:title="standard length" id="ABBRID0EJKBG" xlink:type="simple">SL</abbrev>. Tip of pectoral fin not reaching half of distance between origin of pectoral and pelvic fins. Tip of pelvic fin not reaching anus. Short distance (two times eye diameter) between anal-fin origin and anus. Caudal fin straight. Caudal peduncle without adipose crests along both dorsal and ventral sides. Caudal peduncle depth 67–99% of caudal peduncle length. Whole body covered by scales except head. Lateral line incomplete, with 8–16 pores. Cephalic lateral line system developed, with 6–9 supraorbital pores, 3 + 8–10 infraorbital pores, three or four canal pores, and 6–8 pre-operculo-mandibular canal pores.</p><p>Stomach U-shaped. Swim bladder divided into two chambers, anterior chamber covered by dumbbell-shaped bony capsule, and posterior chamber developed with posterior extremely reaching below dorsal-fin origin.</p></tp:treatment-sec><tp:treatment-sec sec-type="Coloration" id="SECID0EOKBG"><title>Coloration.</title><p>In formalin-fixed specimens, dorsal surface and trunk of body yellowish, while abdomen appears grayish. Additionally, dorsal surface and flank with small spots or short bars. Dorsal and caudal fins with black speckles. Longitudinal stripe extending from gill opening to caudal peduncle in female, lacking in males.</p></tp:treatment-sec><tp:treatment-sec sec-type="Sexual dimorphism" id="SECID0ETKBG"><title>Sexual dimorphism.</title><p>In reproductive season, males possess large genital papilla located immediately posterior to anus, unclear in females; gonad opens at end of fleshy prominence.</p></tp:treatment-sec><tp:treatment-sec sec-type="distribution" id="SECID0EYKBG"><title>Distribution and habitat.</title><p><italic><tp:taxon-name><tp:taxon-name-part taxon-name-part-type="genus" reg="Oreonectes">Oreonectes</tp:taxon-name-part><tp:taxon-name-part taxon-name-part-type="species" reg="andongensis">andongensis</tp:taxon-name-part></tp:taxon-name></italic> sp. nov. was collected from Andong Township, Xincheng County, Laibin City, Guangxi Zhuang Autonomous Region, China, a tributary of the Hongshui River in Xijiang River basin. During the rainy season, specimens were gathered from small pools on the surface where groundwater had overflowed. <italic><tp:taxon-name><tp:taxon-name-part taxon-name-part-type="genus" reg="Troglonectes">Troglonectes</tp:taxon-name-part><tp:taxon-name-part taxon-name-part-type="species" reg="canlinensis">canlinensis</tp:taxon-name-part></tp:taxon-name></italic><xref ref-type="bibr" rid="B15">Li et al., 2023</xref> specimens were also collected from the same pool.</p></tp:treatment-sec><tp:treatment-sec sec-type="etymology" id="SECID0EYLBG"><title>Etymology.</title><p>The nomenclature of this species is derived from the Chinese pinyin of Andong, the name of the village where the specimens were obtained. We suggest the Chinese common name as “安东岭鳅”.</p></tp:treatment-sec><tp:treatment-sec sec-type="remarks" id="SECID0E4LBG"><title>Remarks.</title><p><italic><tp:taxon-name><tp:taxon-name-part taxon-name-part-type="genus" reg="Oreonectes">Oreonectes</tp:taxon-name-part><tp:taxon-name-part taxon-name-part-type="species" reg="andongensis">andongensis</tp:taxon-name-part></tp:taxon-name></italic> sp. nov. can be distinguished from <italic><tp:taxon-name><tp:taxon-name-part taxon-name-part-type="genus" reg="Oreonectes">O.</tp:taxon-name-part><tp:taxon-name-part taxon-name-part-type="species" reg="damingshanensis">damingshanensis</tp:taxon-name-part></tp:taxon-name></italic> by the six branched pelvic-fin rays (vs 7), a dorsal-fin origin slightly posterior to pelvic-fin origin (vs posterior to pelvic-fin origin obviously), and 11 or 12 inner gill rakers on the first gill arch (vs 9), from <italic><tp:taxon-name><tp:taxon-name-part taxon-name-part-type="genus" reg="Oreonectes">O.</tp:taxon-name-part><tp:taxon-name-part taxon-name-part-type="species" reg="guananensis">guananensis</tp:taxon-name-part></tp:taxon-name></italic> by six branched pelvic-fin rays (vs 7 or 8), dorsal-fin origin slightly posterior to pelvic-fin origin (vs opposite to pelvic-fin origin), caudal with irregular black markings (vs without irregular black markings), and maxillary barbel not reaching to the gill cover (vs reaching to the gill cover), from <italic><tp:taxon-name><tp:taxon-name-part taxon-name-part-type="genus" reg="Oreonectes">O.</tp:taxon-name-part><tp:taxon-name-part taxon-name-part-type="species" reg="guilinensis">guilinensis</tp:taxon-name-part></tp:taxon-name></italic> by lateral line pores 8–16 (vs 4–6), tip of pelvic fin not reaching to anus (vs exceeding to anus), and maxillary barbel not reaching to the opercula (vs reaching to posterior margin of the eye), from <italic><tp:taxon-name><tp:taxon-name-part taxon-name-part-type="genus" reg="Oreonectes">O.</tp:taxon-name-part><tp:taxon-name-part taxon-name-part-type="species" reg="luochengensis">luochengensis</tp:taxon-name-part></tp:taxon-name></italic> by cephalic lateral line system present (vs absent), abdomen between pectoral-fin origin to pelvic-fin origin scaled (vs scaleless), from <italic><tp:taxon-name><tp:taxon-name-part taxon-name-part-type="genus" reg="Oreonectes">O.</tp:taxon-name-part><tp:taxon-name-part taxon-name-part-type="species" reg="platycephalus">platycephalus</tp:taxon-name-part></tp:taxon-name></italic> by posterior chamber of swim bladder developed (vs reduced), dorsal-fin origin slightly posterior to pelvic-fin origin (vs posterior to pelvic-fin origin obviously), seven branched dorsal-fin rays (vs 8 or 9), and six branched pelvic-fin rays (vs 8), from <italic><tp:taxon-name><tp:taxon-name-part taxon-name-part-type="genus" reg="Oreonectes">O.</tp:taxon-name-part><tp:taxon-name-part taxon-name-part-type="species" reg="polystigmus">polystigmus</tp:taxon-name-part></tp:taxon-name></italic> by tip of pelvic fin not reaching to anus (vs exceeding to anus), and maxillary barbel not reaching to the opercula (vs reaching to the pectoral-fin origin).</p></tp:treatment-sec><tp:treatment-sec><!--Section generated to contain objects referenced in tp:taxon-treatment.--><fig id="F1" position="float" orientation="portrait"><object-id xmlns:xlink="http://www.w3.org/1999/xlink" content-type="doi" xlink:type="simple">10.3897/zookeys.1196.109810.figure1</object-id><object-id xmlns:xlink="http://www.w3.org/1999/xlink" content-type="arpha" xlink:type="simple">47688869-09B9-56D5-9F91-C1CD58DFA53C</object-id><label>Figure 1.</label><caption><p>Bayesian phylogenetic tree of <italic><tp:taxon-name><tp:taxon-name-part taxon-name-part-type="genus" reg="Oreonectes">Oreonectes</tp:taxon-name-part></tp:taxon-name></italic> based on mitochondrial Cyt <italic>b.</italic> Numbers above branches are BPPs.</p></caption><graphic xmlns:xlink="http://www.w3.org/1999/xlink" xlink:href="zookeys-1196-285_article-109810__-g001.jpg" position="float" orientation="portrait" xlink:type="simple" id="oo_1011560.jpg"><uri content-type="original_file" xlink:type="simple">https://binary.pensoft.net/fig/1011560</uri></graphic></fig></tp:treatment-sec><ref-list><ref id="B26"><mixed-citation xmlns:xlink="http://www.w3.org/1999/xlink" xlink:type="simple"><person-group><name name-style="western"><surname>Yu</surname><given-names>J</given-names></name><name name-style="western"><surname>Luo</surname><given-names>T</given-names></name><name name-style="western"><surname>Lan</surname><given-names>CT</given-names></name><name name-style="western"><surname>Zhou</surname><given-names>JJ</given-names></name><name name-style="western"><surname>Deng</surname><given-names>HQ</given-names></name><name name-style="western"><surname>Xiao</surname><given-names>N</given-names></name><name name-style="western"><surname>Zhou</surname><given-names>J</given-names></name></person-group> (<year>2023</year>) <article-title><italic><tp:taxon-name><tp:taxon-name-part taxon-name-part-type="genus">Oreonectes</tp:taxon-name-part><tp:taxon-name-part taxon-name-part-type="species">damingshanensis</tp:taxon-name-part></tp:taxon-name></italic> (<tp:taxon-name><tp:taxon-name-part taxon-name-part-type="order">Cypriniformes</tp:taxon-name-part></tp:taxon-name>, <tp:taxon-name><tp:taxon-name-part taxon-name-part-type="family">Nemacheilidae</tp:taxon-name-part></tp:taxon-name>), a new species of stream fish from Guangxi, Southwest China.</article-title><source>ZooKeys</source><volume>1180</volume>: <fpage>81</fpage>–<lpage>104</lpage>. <ext-link xlink:href="10.3897/zookeys.1180.104645" ext-link-type="doi" xlink:type="simple">https://doi.org/10.3897/zookeys.1180.104645</ext-link></mixed-citation></ref><ref id="B15"><mixed-citation xmlns:xlink="http://www.w3.org/1999/xlink" xlink:type="simple"><person-group><name name-style="western"><surname>Li</surname><given-names>SJ</given-names></name><name name-style="western"><surname>Ge</surname><given-names>JK</given-names></name><name name-style="western"><surname>Bao</surname><given-names>CY</given-names></name><name name-style="western"><surname>Du</surname><given-names>LN</given-names></name><name name-style="western"><surname>Luo</surname><given-names>FG</given-names></name><name name-style="western"><surname>Zhou</surname><given-names>TX</given-names></name></person-group> (<year>2023</year>) <italic><tp:taxon-name><tp:taxon-name-part taxon-name-part-type="genus">Troglonectes</tp:taxon-name-part><tp:taxon-name-part taxon-name-part-type="species">canlinensis</tp:taxon-name-part></tp:taxon-name></italic> sp. nov. (<tp:taxon-name><tp:taxon-name-part taxon-name-part-type="subclass">Teleostei</tp:taxon-name-part></tp:taxon-name>: <tp:taxon-name><tp:taxon-name-part taxon-name-part-type="family">Nemacheilidae</tp:taxon-name-part></tp:taxon-name>), A new troglomorphic loach from Guangxi, China. Animals 13(10): e1712. <ext-link xlink:href="10.3390/ani13101712" ext-link-type="doi" xlink:type="simple">https://doi.org/10.3390/ani13101712</ext-link></mixed-citation></ref></ref-list></tp:taxon-treatment>
